# Supplementary material for: Influence of Selected Air Pollutants on Mortality and Pneumonia Burden in Three Polish Cities over the Years 2011–2018
Source: J Clin Med. 2022 May 30;11(11):3084. doi: 10.3390/jcm11113084 (PMC9181391; doi:10.3390/jcm11113084)
Supplement: Supplementary file 1 [file jcm-11-03084-s001.zip]

Archive with 5 entries (5 files):
- Supplementary materials (Figures S1--S4).pdf
- Supplementary materials (File S1 - description of GLM and GRM models).pdf
- Supplementary materials (table S1 - annual mean concentrations).pdf
- Supplementary materials (table S2 - models with lags).pdf
- Supplementary materials (table S3 - preliminary lags results).pdf
